# Supplementary material for: Population genetics of self-incompatibility in a clade of relict cliff-dwelling plant species
Source: AoB Plants. 2016 Jul 11;8:plw029. doi: 10.1093/aobpla/plw029 (PMC4940477; doi:10.1093/aobpla/plw029)
Supplement: Supplementary Data [file supp_plw029_suppl_data_01.zip]

Archive with 8 entries (8 files):
- aobplants-15293-s07.gif
- aobplants-15293-s08.gif
- aobplants-15293-s01.docx
- aobplants-15293-s02.docx
- aobplants-15293-s03.docx
- aobplants-15293-s04.gif
- aobplants-15293-s05.gif
- aobplants-15293-s06.gif
